# Supplementary material for: Chemosensitivity to doxorubicin of ER-positive/HER2-negative breast cancers with high 21-gene recurrence score: A study based on in vitro chemoresponse assay
Source: PLoS One. 2017 Nov 8;12(11):e0187679. doi: 10.1371/journal.pone.0187679 (PMC5695596; doi:10.1371/journal.pone.0187679)
Supplement: S1 Data — (XLSX) [file pone.0187679.s001.xlsx]

## Sheet: data
code	T stage	N stsge	Stage	Stage s	AGE	TIL	CRA-d	High 20	High Response	High R 2	Tertile	Oncotype DX score	d	t	High RS	AJCC Stage	Hg simple	Ers	PRs	Ki6720	CRA-d
1	2	1mi	2.2	2	55		12.6	0	0	0	1	4	1	1	0	2.1	1	3	3	1	12.6
2	2	1	2.2	2	73		34.2	1	1	1	3	25	1	2	0	2.2	1	3	3	1	34.2
3	2	1	2.2	2	47		21	1	0	1	2	13	1	1	0	2.2	1	3	3	1	21
4	2	1	2.2	2	55		12.8	0	0	0	1	13	1	1	0	2.2	1	3	1	3	12.8
5	2	1	2.2	2	41		8.5	0	0	0	1	21	1	2	0	2.1	3	3	3	1	8.5
6	1	1	2.1	2	64	40-50	41.8	1	1	1	3	15	1	1	0	2.1	1	3	3	1	41.8
7	1	1	2.1	2	56		20.3	1	0	1	2	11	1	1	0	2.1	1	3	3	1	20.3
8	1	1	2.1	2	43		17.2	0	0	0	2	12	1	1	0	2.1	1	3	3	1	17.2
9	1	1	2.1	2	59	30-40 %	15.5	0	0	0	2	34	2	3	1	2.1	1	3	1	3	15.5
10	1	1	2.1	2	45		15.1	0	0	0	2	12	1	1	0	2.1		3	3	1	15.1
11	1	1	2.1	2	45		14.9	0	0	0	2	12	1	1	0	2.1	1	3	3	1	14.9
12	1	1	2.1	2	43		0	0	0	0	1	15	1	1	0	2.1	3	3	3	1	0
13	1	1	2.1	2	45		0	0	0	0	1	23	1	2	0	2.1	1	3	3	1	0
14	2	0	2.1	2	49		57.4	1	1	1	3	20	1	2	0	2.1	1	1	1	1	57.4
15	2	0	2.1	2	41		42.8	1	1	1	3	39	2	3	1	2.1	1	1	1	1	42.8
16	2	0	2.1	2	56		42.1	1	1	1	3	31	2	3	1	2.1	1	3	3	3	42.1
17	2	0	2.1	2	43		40.3	1	1	1	3	45	2	3	1	2.1	3	3	1	3	40.3
18	2	0	2.1	2	47	n	39	1	1	1	3	4	1	1	0	2.1	1	3	3	1	39
19	2	0	2.1	2	58		38.7	1	1	1	3	35	2	3	1	2.1	1	1	1	3	38.7
20	2	0	2.1	2	49		38	1	1	1	3	24	1	2	0	2.1	3	3	3	1	38
21	2	0	2.1	2	56		36.9	1	1	1	3	30	2	2	0	2.1	1	3	1	1	36.9
22	2	0	2.1	2	59	n	34	1	1	1	3	25	1	2	0	2.1	3	3	3	3	34
23	2	0	2.1	2	54		33.4	1	1	1	3	24	1	2	0	2.1	1	1	1	3	33.4
24	2	0	2.1	2	38		32.4	1	1	1	3	7	1	1	0	2.1	1	3	3	1	32.4
25	2	0	2.1	2	47	< 10 %	32.2	1	1	1	3	33	2	3	1	2.1	3	3	3	3	32.2
26	2	0	2.1	2	57		29.6	1	0	1	3	31	2	3	1	2.1	3	3	1	3	29.6
27	2	0	2.1	2	46	< 10 %	26.6	1	0	1	3	29	2	2	0	2.1	1	3	1	1	26.6
28	2	0	2.1	2	47	<10%	25.3	1	0	1	3	16	1	1	0	2.1	1	3	3	1	25.3
29	2	0	2.1	2	53	n	24.7	1	0	1	2	8	1	1	0	2.1	1	3	3	1	24.7
30	2	0	2.1	2	66		24.3	1	0	1	2	15	1	1	0	2.1	1	3	3	1	24.3
31	2	0	2.1	2	47		21.6	1	0	1	2	15	1	1	0	2.1	1	1	1	1	21.6
32	2	0	2.1	2	72		18.9	0	0	1	2	13	1	1	0	2.1	1	3	3	1	18.9
33	2	0	2.1	2	34		18.8	0	0	1	2	16	1	1	0	2.1	1	3	3	1	18.8
34	2	0	2.1	2	58		9.8	0	0	0	1	27	2	2	0	2.1	1	3	3	3	9.8
35	2	0	2.1	2	41		9.3	0	0	0	1	19	1	2	0	2.1	1	1	1	3	9.3
36	2	0	2.1	2	62	n	8.4	0	0	0	1	38	2	3	1	2.1	3	3	1	1	8.4
37	1	1mi	1.2	1	44		0	0	0	0	1	13	1	1	0	1.2	1	1	1	1	0
38	1	0	1.1	1	43		44.4	1	1	1	3	22	1	2	0	1.1	1	1	1	1	44.4
39	1	0	1.1	1	50		40.8	1	1	1	3	48	2	3	1	1.1	1	1	1	3	40.8
40	1	0	1.1	1	57		36.4	1	1	1	3	17	1	1	0	1.1	1	3	3	1	36.4
41	1	0	1.1	1	52		33	1	1	1	3	15	1	1	0	1.1	3	3	3	1	33
42	1	0	1.1	1	60		24.5	1	0	1	2	33	2	3	1	1.1	3	3	1	3	24.5
43	1	0	1.1	1	66		24.1	1	0	1	2	22	1	2	0	1.1	1	3	3	1	24.1
44	1	0	1.1	1	46		21.1	1	0	1	2	6	1	1	0	1.1	1	3	3	1	21.1
45	1	0	1.1	1	38		18.3	0	0	0	2	50	2	3	1	1.1	1	3	1	1	18.3
46	1	0	1.1	1	65		17.9	0	0	0	2	23	1	2	0	1.1	1	3	1	1	17.9
47	1	0	1.1	1	67		17.5	0	0	0	2	7	1	1	0	1.1	3	3	3	1	17.5
48	1	0	1.1	1	61		17.2	0	0	0	2	16	1	1	0	1.1	1	3	1	1	17.2
49	1	0	1.1	1	52		15	0	0	0	2	13	1	1	0	1.1	1	3	3	3	15
50	1	0	1.1	1	45		14.8	0	0	0	2	18	1	2	0	1.1	1	3	3	1	14.8
51	1	0	1.1	1	42		14.6	0	0	0	2	3	1	1	0	1.1	1	3	3	1	14.6
52	1	0	1.1	1	52	10-20 %	13.9	0	0	0	1	14	1	1	0	1.1	1	3	1	1	13.9
53	1	0	1.1	1	50		12.8	0	0	0	1	17	1	1	0	1.1	1	1	1	1	12.8
54	1	0	1.1	1	49		12.1	0	0	0	1	2	1	1	0	1.1	1	3	3	1	12.1
55	1	0	1.1	1	40		12.1	0	0	0	1	15	1	1	0	1.1	1	3	3	3	12.1
56	1	0	1.1	1	56		12.1	0	0	0	1	37	2	3	1	1.1	1	3	1	3	12.1
57	1	0	1.1	1	28		11.4	0	0	0	1	23	1	2	0	1.1	1	1	1	3	11.4
58	1	0	1.1	1	46		11	0	0	0	1	3	1	1	0	1.1	3	3	3	1	11
59	1	0	1.1	1	55		7.8	0	0	0	1	8	1	1	0	1.1	1	1	1	1	7.8
60	1	0	1.1	1	75		2.7	0	0	0	1	9	1	1	0	1.1	1	3	3	1	2.7
61	1	0	1.1	1	57		0	0	0	0	1	10	1	1	0	1.1	1	3	1	1	0
62	1	0	1.1	1	54		0	0	0	0	1	23	1	2	0	1.1	1	3	3	1	0
63	1	0	1.1	1	54		0	0	0	0	1	16	1	1	0	1.1	1	3	1	1	0
